# Supplementary material for: The Mutagenic Impact of Environmental Exposures in Human Cells and Cancer: Imprints Through Time
Source: Front Genet. 2021 Oct 20;12:760039. doi: 10.3389/fgene.2021.760039 (PMC8565797; doi:10.3389/fgene.2021.760039)
Supplement: Supplementary file 1 [file Table1.XLSX]

## Sheet: Nik-Zainal 2012
Signature	Proposed etiology	Proposed etiology category
Signature A	Aging	Endogenous
Signature B	APOBEC	Endogenous
Signature C	Unknown	Unknown
Signature D	Unknown	Unknown
Signature E	Unknown	Unknown

## Sheet: COSMIC v1.0
Signature	Proposed etiology	Proposed etiology category
SBS1A	Age	Endogenous
SBS1B	Age	Endogenous
SBS2	APOBEC activity	Endogenous
SBS3	BRCA1/2 mutations	Endogenous
SBS4	Smoking	Environmental
SBS5		Unknown
SBS6	DNA MMR deficiency	Endogenous
SBS7	Ultraviolet light	Environmental
SBS8	HR deficiency / NER deficiency	Endogenous
SBS9	Immunoglobulin gene hypermutation	Endogenous
SBS10	Pol epsilon mutations	Endogenous
SBS11	Temozolomide	Environmental
SBS12		Unknown
SBS13	APOBEC activity	Endogenous
SBS14	POLE mutation and mismatch repair deficiency a	Endogenous
SBS15	Defective DNA MMR repair	Endogenous
SBS16		Unknown
SBS17	Unknown	Unknown
SBS18	Damage by ROS	Endogenous
SBS19		Unknown
SBS20	POLD1 mutation and mismatch repair deficiency	Endogenous
SBS21	DNA MMR deficiency	Endogenous

## Sheet: COSMIC v2.0
Signature	Proposed etiology	Proposed etiology category
SBS1	Age	Endogenous
SBS2	APOBEC activity	Endogenous
SBS3	BRCA1/2 mutations	Endogenous
SBS4	Smoking	Environmental
SBS5		Unknown
SBS6	DNA MMR deficiency	Endogenous
SBS7	Ultraviolet light	Environmental
SBS8	HR deficiency / NER deficiency	Endogenous
SBS9	Immunoglobulin gene hypermutation	Endogenous
SBS10	Pol epsilon mutations	Endogenous
SBS11	Temozolomide	Environmental
SBS12		Unknown
SBS13	APOBEC activity	Endogenous
SBS14	POLE mutation and mismatch repair deficiency a	Endogenous
SBS15	Defective DNA MMR repair	Endogenous
SBS16		Unknown
SBS17	Unknown	Unknown
SBS18	Damage by ROS	Endogenous
SBS19		Unknown
SBS20	POLD1 mutation and mismatch repair deficiency	Endogenous
SBS21	DNA MMR deficiency	Endogenous
SBS22	Aristocholic acid	Environmental
SBS23		Unknown
SBS24	Aflatoxin	Environmental
SBS25	Unknown chemotherapy	Environmental
SBS26	MMR deficiency	Endogenous
SBS28	POLE exonuclease domain mutation	Endogenous
SBS29	Tobacco chewing	Environmental
SBS30	BER deficiency	Endogenous

## Sheet: COSMIC v3.0
Signature	Proposed etiology	Proposed etiology category
SBS1	Age	Endogenous
SBS2	APOBEC activity	Endogenous
SBS3	BRCA1/2 mutations	Endogenous
SBS4	Smoking	Environmental
SBS5		Unknown
SBS6	DNA MMR deficiency	Endogenous
SBS7a	Ultraviolet light	Environmental
SBS7b	Ultraviolet light	Environmental
SBS7c	Ultraviolet light	Environmental
SBS7d	Ultraviolet light	Environmental
SBS8	HR deficiency / NER deficiency	Endogenous
SBS9	Immunoglobulin gene hypermutation	Endogenous
SBS10a	Pol epsilon mutations	Endogenous
SBS10b	Pol epsilon mutations	Endogenous
SBS11	Temozolomide	Environmental
SBS12		Unknown
SBS13	APOBEC activity	Endogenous
SBS14	POLE mutation and mismatch repair deficiency a	Endogenous
SBS15	Defective DNA MMR repair	Endogenous
SBS16		Unknown
SBS17a	Unknown	Unknown
SBS17b	Unknown	Unknown
SBS18	Damage by ROS	Endogenous
SBS19		Unknown
SBS20	POLD1 mutation and mismatch repair deficiency	Endogenous
SBS21	DNA MMR deficiency	Endogenous
SBS22	Aristocholic acid	Environmental
SBS23		Unknown
SBS24	Aflatoxin	Environmental
SBS25	Unknown chemotherapy	Environmental
SBS26	MMR deficiency	Endogenous
SBS28	POLE exonuclease domain mutation	Endogenous
SBS29	Tobacco chewing	Environmental
SBS30	BER deficiency	Endogenous
SBS31	Platinum chemotherapy	Environmental
SBS32	Azathioprine	Environmental
SBS33		Unknown
SBS34		Unknown
SBS35	Platinum treatment	Environmental
SBS36	Defective DNA base excision repair due to MUTYH mutations	Endogenous
SBS37		Unknown
SBS38	Indirect effect ultraviolet light	Environmental
SBS39		Unknown
SBS40		Unknown
SBS41		Unknown
SBS42	Haloalkane exposure	Environmental
SBS44	Defective dna mismatch repair	Endogenous
SBS84	activity of activation-induced cytidine deaminase (AID)	Endogenous
SBS85	activity of activation-induced cytidine deaminase (AID)	Endogenous

## Sheet: COSMIC v3.1
Signature	Proposed etiology	Proposed etiology category
SBS1	Age	Endogenous
SBS2	APOBEC activity	Endogenous
SBS3	BRCA1/2 mutations	Endogenous
SBS4	Smoking	Environmental
SBS5		Unknown
SBS6	DNA MMR deficiency	Endogenous
SBS7a	Ultraviolet light	Environmental
SBS7b	Ultraviolet light	Environmental
SBS7c	Ultraviolet light	Environmental
SBS7d	Ultraviolet light	Environmental
SBS8	HR deficiency / NER deficiency	Endogenous
SBS9	Immunoglobulin gene hypermutation	Endogenous
SBS10a	Pol epsilon mutations	Endogenous
SBS10b	Pol epsilon mutations	Endogenous
SBS11	Temozolomide	Environmental
SBS12		Unknown
SBS13	APOBEC activity	Endogenous
SBS14	POLE mutation and mismatch repair deficiency a	Endogenous
SBS15	Defective DNA MMR repair	Endogenous
SBS16		Unknown
SBS17a	Unknown	Unknown
SBS17b	Unknown	Unknown
SBS18	Damage by ROS	Endogenous
SBS19		Unknown
SBS20	POLD1 mutation and mismatch repair deficiency	Endogenous
SBS21	DNA MMR deficiency	Endogenous
SBS22	Aristocholic acid	Environmental
SBS23		Unknown
SBS24	Aflatoxin	Environmental
SBS25	Unknown chemotherapy	Environmental
SBS26	MMR deficiency	Endogenous
SBS28	POLE exonuclease domain mutation	Endogenous
SBS29	Tobacco chewing	Environmental
SBS30	BER deficiency	Endogenous
SBS31	Platinum chemotherapy	Environmental
SBS32	Azathioprine	Environmental
SBS33		Unknown
SBS34		Unknown
SBS35	Platinum treatment	Environmental
SBS36	Defective DNA base excision repair due to MUTYH mutations	Endogenous
SBS37		Unknown
SBS38	Indirect effect ultraviolet light	Environmental
SBS39		Unknown
SBS40		Unknown
SBS41		Unknown
SBS42	Haloalkane exposure	Environmental
SBS44	Defective dna mismatch repair	Endogenous
SBS84	activity of activation-induced cytidine deaminase (AID)	Endogenous
SBS85	activity of activation-induced cytidine deaminase (AID)	Endogenous
SBS86	Unknown chemotherapy	Environmental
SBS87	Thiopurine chemotherapy	Environmental
SBS88	Colibactin exposure	Environmental
SBS89		Unknown
SBS90	Duocarmycin exposure	Environmental

## Sheet: COSMIC v3.2
Signature	Proposed etiology	Proposed etiology category
SBS1	Age	Endogenous
SBS2	APOBEC activity	Endogenous
SBS3	BRCA1/2 mutations	Endogenous
SBS4	Smoking	Environmental
SBS5		Unknown
SBS6	DNA MMR deficiency	Endogenous
SBS7a	Ultraviolet light	Environmental
SBS7b	Ultraviolet light	Environmental
SBS7c	Ultraviolet light	Environmental
SBS7d	Ultraviolet light	Environmental
SBS8	HR deficiency / NER deficiency	Endogenous
SBS9	Immunoglobulin gene hypermutation	Endogenous
SBS10a	Pol epsilon mutations	Endogenous
SBS10b	Pol epsilon mutations	Endogenous
SBS10c	Pol epsilon mutations	Endogenous
SBS10d	Pol epsilon mutations	Endogenous
SBS11	Temozolomide	Environmental
SBS12		Unknown
SBS13	APOBEC activity	Endogenous
SBS14	POLE mutation and mismatch repair deficiency a	Endogenous
SBS15	Defective DNA MMR repair	Endogenous
SBS16		Unknown
SBS17a		Unknown
SBS17b		Unknown
SBS18	Damage by ROS	Both
SBS19		Unknown
SBS20	POLD1 mutation and mismatch repair deficiency	Endogenous
SBS21	DNA MMR deficiency	Endogenous
SBS22	Aristocholic acid	Environmental
SBS23		Unknown
SBS24	Aflatoxin	Environmental
SBS25	Unknown chemotherapy	Environmental
SBS26	MMR deficiency	Endogenous
SBS28	POLE exonuclease domain mutation	Endogenous
SBS29	Tobacco chewing	Environmental
SBS30	BER deficiency	Endogenous
SBS31	Platinum chemotherapy	Environmental
SBS32	Azathioprine	Environmental
SBS33		Unknown
SBS34		Unknown
SBS35	Platinum treatment	Environmental
SBS36	Defective DNA base excision repair due to MUTYH mutations	Endogenous
SBS37		Unknown
SBS38	Indirect effect ultraviolet light	Environmental
SBS39		Unknown
SBS40		Unknown
SBS41		Unknown
SBS42	Haloalkane exposure	Environmental
SBS44	Defective dna mismatch repair	Endogenous
SBS84	activity of activation-induced cytidine deaminase (AID)	Endogenous
SBS85	activity of activation-induced cytidine deaminase (AID)	Endogenous
SBS86	Unknown chemotherapy	Environmental
SBS87	Thiopurine chemotherapy	Environmental
SBS88	Colibactin exposure	Environmental
SBS89		Unknown
SBS90	Duocarmycin exposure	Environmental
SBS91		Unknown
SBS92	Tobacco smoking	Environmental
SBS93		Unknown
SBS94		Unknown
